# Supplementary material for: Completeness of birth registration in Brazil: an overview of methods and data sources
Source: Genus. 2018 Aug 9;74(1):11. doi: 10.1186/s41118-018-0035-9 (PMC6097787; doi:10.1186/s41118-018-0035-9)
Supplement: Supplementary file 1 — R codes to produce estimates and figures presented in the paper. (R 14 kb) [file 41118_2018_35_MOESM1_ESM.r]

### All rates for sub-population Brazil ###
## For Rio Grande do Norte
## observed data and estimates with Synthetic Relational Gompertz
dat.obs=list(obs70=c(0.0489,0.1823,0.2559,0.2359,0.1865,0.0895,0.0228),
             srg7080=c(0.0756,0.2209,0.2651,0.2426,0.1861,0.0890,0.0119),
             obs80=c(0.0662,0.1838,0.2088,0.1740,0.1183,0.0562,0.0110),
             srg8091=c(0.0845,0.1733,0.1731,0.1422,0.1013,0.0458,0.0058),
             obs91=c(0.0748,0.1413,0.1207,0.0725,0.0528,0.0231,0.0045),
             srg9100=c(0.0890,0.1424,0.1143,0.0779,0.0460,0.0166,0.0015),
             obs00=c(0.0801,0.1223,0.1053,0.0599,0.0312,0.0118,0.0013),
             srg0010=c(0.0635,0.0989,0.0827,0.0597,0.0380,0.0152,0.0016),
             obs10=c(0.0523,0.0859,0.0726,0.0543,0.0296,0.0099,0.0015))

## Estimates corrected by Brass estimates with Synthetic Relational Gompertz
dat.cor=list(corc70=c(0.0687,0.2561,0.3596,0.3315,0.2620,0.1258,0.0321),
             srg7080c=c(0.0753,0.2214,0.2669,0.2451,0.1885,0.0905,0.0121),
             corc80=c(0.0764,0.2122,0.2410,0.2008,0.1366,0.0649,0.0127),
             srg8091c=c(0.0845,0.1733,0.1731,0.1422,0.1013,0.0458,0.0058),
             corc91=c(0.0865,0.1634,0.1396,0.0839,0.0610,0.0267,0.0052),
             srg9100c=c(0.0889,0.1424,0.1144,0.0780,0.0461,0.0167,0.0015),
             corc00=c(0.0894,0.1366,0.1176,0.0669,0.0349,0.0132,0.0015),
             srg0010c=c(0.0635,0.0988,0.0828,0.0599,0.0381,0.0153,0.0016),
             corc10=c(0.0630,0.1034,0.0875,0.0654,0.0356,0.0120,0.0018))    

####
lim_y=range(dat.obs,dat.cor)
lim_y

##################
### Figure 1 #####
##################
windows(height=12, width=10, rescale='fixed')
par(mfrow=c(4,3))

## First period 
## 1970
plot(seq(15,45,5),dat.obs$obs70, type='l', lwd=2, col='red', ylim=lim_y, 
     main='Unadjusted and adjusted fertility schedules, \n urban RN, 1970.',xlab='Age group', ylab='ASFR',cex.main=1.15, lty=2, axes=F)
lines(seq(15,45,5),dat.cor$corc70, lwd=2, col='blue')
axis(1,at=seq(15,45,5),labels = c('15-19','20-24','25-29','30-34','35-39','40-44','45-49'), cex.axis=0.9)
axis(2,at=seq(0,0.4,by=0.05))
box()
legend('bottomleft', legend=c('1970 Unadjusted TFR 5.11', '1970 Adjusted TFR 7.18'),lwd=c(2,2),col=c('red','blue'), bty='n', lty=c(2,1))
text(42,0.35, '(a)', cex=1.3)

## 1970-80
plot(seq(15,45,5),dat.obs$srg7080, type='l', lwd=3, col='black', ylim=lim_y, 
     main='SRG fertility schedules, using unadjusted and \n adjusted data, urban RN, 1970 to 1980.',xlab='Age group', ylab='ASFR',cex.main=1.15, lty=2, axes=F)
lines(seq(15,45,5),dat.cor$srg7080c, lwd=2, col='forestgreen')
axis(1,at=seq(15,45,5),labels = c('15-19','20-24','25-29','30-34','35-39','40-44','45-49'), cex.axis=0.9)
axis(2,at=seq(0,0.4,by=0.05))
box()
legend('bottomleft', legend=c('1970-80 Unadjusted TFR 5.46', '1970-80 Adjusted TFR 5.50'),lwd=c(3,2),col=c('black','forestgreen'), bty='n', lty=c(2,1))
text(42,0.35, '(b)', cex=1.3)

## 1980
plot(seq(15,45,5),dat.obs$obs80, type='l', lwd=2, col='red', ylim=lim_y, 
     main='Unadjusted and adjusted fertility schedules, \n urban RN, 1980.',
     xlab='Age group', ylab='ASFR',cex.main=1.15, lty=2, axes=F)
lines(seq(15,45,5),dat.cor$corc80, lwd=2, col='blue')
axis(1,at=seq(15,45,5),labels = c('15-19','20-24','25-29','30-34','35-39','40-44','45-49'), cex.axis=0.9)
axis(2,at=seq(0,0.4,by=0.05))
box()
legend('bottomleft', legend=c('1980 Unadjusted TFR 4.09', '1980 Adjusted TFR 4.72'),lwd=c(2,2),col=c('red','blue'), bty='n', lty=c(2,1))
text(42,0.35, '(c)', cex=1.3)

## Second period 
## 1980
plot(seq(15,45,5),dat.obs$obs80, type='l', lwd=2, col='red', ylim=lim_y, 
     main='Unadjusted and adjusted fertility schedules, \n urban RN, 1980.',
     xlab='Age group', ylab='ASFR',cex.main=1.15, lty=2, axes=F)
lines(seq(15,45,5),dat.cor$corc80, lwd=2, col='blue')
axis(1,at=seq(15,45,5),labels = c('15-19','20-24','25-29','30-34','35-39','40-44','45-49'), cex.axis=0.9)
axis(2,at=seq(0,0.4,by=0.05))
box()
legend('topleft', legend=c('1980 Unadjusted TFR 4.09', '1980 Adjusted TFR 4.72'),lwd=c(2,2),col=c('red','blue'), bty='n', lty=c(2,1))
text(42,0.35, '(d)', cex=1.3)

## 1980-91
plot(seq(15,45,5),dat.obs$srg8091, type='l', lwd=3, col='black', ylim=lim_y, 
     main='SRG fertility schedules, using unadjusted and \n adjusted data, urban RN, 1980 to 1991.',xlab='Age group', ylab='ASFR',cex.main=1.15, lty=2, axes=F)
lines(seq(15,45,5),dat.cor$srg8091c, lwd=2, col='forestgreen')
axis(1,at=seq(15,45,5),labels = c('15-19','20-24','25-29','30-34','35-39','40-44','45-49'), cex.axis=0.9)
axis(2,at=seq(0,0.4,by=0.05))
box()
legend('topleft', legend=c('1980-91 Unadjusted TFR 3.63', '1980-91 Adjusted TFR 3.63'),lwd=c(3,2),col=c('black','forestgreen'), bty='n', lty=c(2,1))
text(42,0.35, '(e)', cex=1.3)

## 1991
plot(seq(15,45,5),dat.obs$obs91, type='l', lwd=2, col='red', ylim=lim_y, 
     main='Unadjusted and adjusted fertility schedules, \n urban RN, 1991.',
     xlab='Age group', ylab='ASFR',cex.main=1.15, lty=2, axes=F)
lines(seq(15,45,5),dat.cor$corc91, lwd=2, col='blue')
axis(1,at=seq(15,45,5),labels = c('15-19','20-24','25-29','30-34','35-39','40-44','45-49'), cex.axis=0.9)
axis(2,at=seq(0,0.4,by=0.05))
box()
legend('topleft', legend=c('1991 Unadjusted TFR 2.45', '1991 Adjusted TFR 2.83'),lwd=c(2,2),col=c('red','blue'), bty='n', lty=c(2,1))
text(42,0.35, '(f)', cex=1.3)

## Third period 
## 1991
plot(seq(15,45,5),dat.obs$obs91, type='l', lwd=2, col='red', ylim=lim_y, 
     main='Unadjusted and adjusted fertility schedules, \n urban RN, 1991.',
     xlab='Age group', ylab='ASFR',cex.main=1.15, lty=2, axes=F)
lines(seq(15,45,5),dat.cor$corc91, lwd=2, col='blue')
axis(1,at=seq(15,45,5),labels = c('15-19','20-24','25-29','30-34','35-39','40-44','45-49'), cex.axis=0.9)
axis(2,at=seq(0,0.4,by=0.05))
box()
legend('topleft', legend=c('1991 Unadjusted TFR 2.45', '1991 Adjusted TFR 2.83'),lwd=c(2,2),col=c('red','blue'), bty='n', lty=c(2,1))
text(42,0.35, '(g)', cex=1.3)

## 1991-00
plot(seq(15,45,5),dat.obs$srg9100, type='l', lwd=3, col='black', ylim=lim_y, 
     main='SRG fertility schedules, using unadjusted and \n adjusted data, urban RN, 1991 to 2000.',xlab='Age group', ylab='ASFR',cex.main=1.15, lty=2, axes=F)
lines(seq(15,45,5),dat.cor$srg9100c, lwd=2, col='forestgreen')
axis(1,at=seq(15,45,5),labels = c('15-19','20-24','25-29','30-34','35-39','40-44','45-49'), cex.axis=0.9)
axis(2,at=seq(0,0.4,by=0.05))
box()
legend('topleft', legend=c('1991-00 Unadjusted TFR 2.44', '1991-00 Adjusted TFR 2.44'),lwd=c(3,2),col=c('black','forestgreen'), bty='n', lty=c(2,1))
text(42,0.35, '(h)', cex=1.3)

## 2000
plot(seq(15,45,5),dat.obs$obs00, type='l', lwd=2, col='red', ylim=lim_y, 
     main='Unadjusted and adjusted fertility schedules, \n urban RN, 2000',
     xlab='Age group', ylab='ASFR',cex.main=1.15, lty=2, axes=F)
lines(seq(15,45,5),dat.cor$corc00, lwd=2, col='blue')
axis(1,at=seq(15,45,5),labels = c('15-19','20-24','25-29','30-34','35-39','40-44','45-49'), cex.axis=0.9)
axis(2,at=seq(0,0.4,by=0.05))
box()
legend('topleft', legend=c('2000 Unadjusted TFR 2.06', '2000 Adjusted TFR 2.30'),lwd=c(2,2),col=c('red','blue'), bty='n', lty=c(2,1))
text(42,0.35, '(i)', cex=1.3)

## Fourth period 
## 2000
plot(seq(15,45,5),dat.obs$obs00, type='l', lwd=2, col='red', ylim=lim_y, 
     main='Unadjusted and adjusted fertility schedules, \n urban RN, 2000.',
     xlab='Age group', ylab='ASFR',cex.main=1.15, lty=2, axes=F)
lines(seq(15,45,5),dat.cor$corc00, lwd=2, col='blue')
axis(1,at=seq(15,45,5),labels = c('15-19','20-24','25-29','30-34','35-39','40-44','45-49'), cex.axis=0.9)
axis(2,at=seq(0,0.4,by=0.05))
box()
legend('topleft', legend=c('2000 Unadjusted TFR 2.06', '2000 Adjusted TFR 2.30'),lwd=c(2,2),col=c('red','blue'), bty='n', lty=c(2,1))
text(42,0.35, '(j)', cex=1.3)

## 2000-10
plot(seq(15,45,5),dat.obs$srg0010, type='l', lwd=3, col='black', ylim=lim_y, 
     main='SRG fertility schedules, using unadjusted and \n adjusted data, urban RN, 2000 to 2010.',xlab='Age group', ylab='ASFR',cex.main=1.15, lty=2, axes=F)
lines(seq(15,45,5),dat.cor$srg0010c, lwd=2, col='forestgreen')
axis(1,at=seq(15,45,5),labels = c('15-19','20-24','25-29','30-34','35-39','40-44','45-49'), cex.axis=0.9)
axis(2,at=seq(0,0.4,by=0.05))
box()
legend('topleft', legend=c('2000-10 Unadjusted TFR 1.80', '2000-10 Adjusted TFR 1.80'),lwd=c(3,2),col=c('black','forestgreen'), bty='n', lty=c(2,1))
text(42,0.35, '(k)', cex=1.3)

## 2010
plot(seq(15,45,5),dat.obs$obs10, type='l', lwd=2, col='red', ylim=lim_y, 
     main='Unadjusted and adjusted fertility schedules, \n urban RN, 2010.',
     xlab='Age group', ylab='ASFR',cex.main=1.15, lty=2, axes=F)
lines(seq(15,45,5),dat.cor$corc10, lwd=2, col='blue')
axis(1,at=seq(15,45,5),labels = c('15-19','20-24','25-29','30-34','35-39','40-44','45-49'), cex.axis=0.9)
axis(2,at=seq(0,0.4,by=0.05))
box()
legend('topleft', legend=c('2010 Unadjusted TFR 1.53', '2010 Adjusted TFR 1.84'),lwd=c(2,2),col=c('red','blue'), bty='n', lty=c(2,1))
text(42,0.35, '(l)', cex=1.3)

################ 
### Remove objects and make new graphs
rm(list=ls())

### Brazil #####

### Observed data and estimates with Synthetic Relational Gompertz
## Vital statistics and census data sources
dat.obs=list(obs00c=c(0.0809,0.1260,0.1044,0.0681,0.0366,0.0120,0.0018),
             obs00r=c(0.0809,0.1234,0.1024,0.0665,0.0341,0.0102,0.0010),
             srg0010c=c(0.0664,0.1026,0.0816,0.0555,0.0329,0.0120,0.0011),
             srg0010r=c(0.0660,0.1033,0.0815,0.0547,0.0319,0.0113,0.0010),
             obs10c=c(0.0565,0.0861,0.0765,0.0576,0.0317,0.0095,0.0015),
             obs10r=c(0.0624,0.0919,0.0831,0.0622,0.0330,0.0090,0.0007))

### P/F estimates and Synthetic Relational Gompertz
## Vital statistics and census data sources
dat.cor=list(corc00c=c(0.0893,0.1392,0.1153,0.0752,0.0404,0.0132,0.0020),
             corc00r=c(0.0839,0.1280,0.1063,0.0690,0.0353,0.0106,0.0011),
             srg0010c=c(0.0664,0.1026,0.0816,0.0556,0.0330,0.0120,0.0011),
             srg0010r=c(0.0660,0.1033,0.0815,0.0547,0.0319,0.0113,0.0010),
             corc10c=c(0.0674,0.1028,0.0913,0.0687,0.0378,0.0114,0.0017),
             corc10r=c(0.0636,0.0938,0.0848,0.0635,0.0337,0.0091,0.0007))

## Estimates of own-children method. Source Human Fertility Collection
dat.own=list(own00=c(0.0844,0.1398,0.1196,0.0799,0.0455,0.0174,0.0044),
             own05=c(0.0621,0.1079,0.0983,0.0698,0.0377,0.0141,0.0027),
             own10=c(0.0423,0.0900,0.0959,0.0733,0.0402,0.0125,0.0020))

## Estimates of PNDS
dat.dhs=list(dhs06=c(0.0829,0.1078,0.0794,0.0509,0.0311,0.0071,0.0008))

## Ministry of health estimates
dat.sus=list(obs05=c(0.0763,0.1159,0.0966,0.0640,0.0343,0.0102,0.0008))

##################
### Figure 2 #####
##################
####
lim_y=range(dat.obs,dat.cor, dat.own, dat.dhs,dat.sus)
lim_y

windows(height=20, width=25)
par(mfrow=c(2,2))
##Vital statistics data
plot(seq(15,45,5),dat.obs$obs00r, type='l', lwd=2, col='red', ylim=lim_y, 
     main='Unadjusted and adjusted fertility schedules using vital statistics \n data and estimated by Own-Children Method, Brazil, 2000.',xlab='Age group', ylab='ASFR',cex.main=0.95, lty=1,axes=F) 
lines(seq(15,45,5),dat.cor$corc00r, lwd=2, col='blue', lty=2)
lines(seq(15,45,5),dat.own$own00, lwd=3, col='forestgreen', lty=3)
axis(1,at=seq(15,45,5),labels = c('15-19','20-24','25-29','30-34','35-39','40-44','45-49'),cex.axis=0.9)
axis(2,at=seq(0,0.14,by=0.02))
box()
legend('bottomleft', legend=c('unadjusted TFR 2.09','TFR adjusted by P/F 2.17', 'TFR estimated by OCM 2.46'),lwd=c(2,2,3),col=c('red','blue','forestgreen'), bty='n', lty=c(1,2,3))

## Censos data
plot(seq(15,45,5),dat.obs$obs00c, type='l', lwd=2, col='red', ylim=lim_y, 
     main='Unadjusted and adjusted fertility schedules using census \n data and estimated by Own-Children Method, Brazil, 2000.',xlab='Age group', ylab='ASFR',cex.main=0.95, lty=1,axes=F)
lines(seq(15,45,5),dat.cor$corc00c, lwd=2, col='blue', lty=2)
lines(seq(15,45,5),dat.own$own00, lwd=3, col='forestgreen', lty=3)
axis(1,at=seq(15,45,5),labels = c('15-19','20-24','25-29','30-34','35-39','40-44','45-49'),cex.axis=0.9)
axis(2,at=seq(0,0.14,by=0.02))
box()
legend('bottomleft', legend=c('unadjusted TFR 2.15','TFR adjusted by P/F 2.37','TFR estimated by OCM 2.46'),lwd=c(2,2,3),col=c('red','blue','forestgreen'), bty='n',lty=c(1,2,3))

##Vital statistics data
plot(seq(15,45,5),dat.obs$obs10r, type='l', lwd=2, col='red', ylim=lim_y, 
     main='Unadjusted and adjusted fertility schedules using vital statistics \n data and estimated by Own-Children Method, Brazil, 2010.',xlab='Age group', ylab='ASFR',cex.main=0.95, lty=1, axes=F) 
lines(seq(15,45,5),dat.cor$corc10r, lwd=2, col='blue', lty=2)
lines(seq(15,45,5),dat.own$own10, lwd=3, col='forestgreen', lty=3)
axis(1,at=seq(15,45,5),labels = c('15-19','20-24','25-29','30-34','35-39','40-44','45-49'),cex.axis=0.9)
axis(2,at=seq(0,0.14,by=0.02))
box()
legend('bottomleft', legend=c('unadjusted TFR 1.71','TFR adjusted by P/F 1.75','TFR estimated by OCM 1.78'),lwd=c(2,2,3),col=c('red','blue','forestgreen'), bty='n',lty=c(1,2,3))

## Censos data
plot(seq(15,45,5),dat.obs$obs10c, type='l', lwd=2, col='red', ylim=lim_y, 
     main='Unadjusted and adjusted fertility schedules using census \n data and estimated by Own-Children Method, Brazil, 2010.',xlab='Age group', ylab='ASFR',cex.main=0.95, lty=1,axes=F)
lines(seq(15,45,5),dat.cor$corc10c, lwd=2, col='blue', lty=2)
lines(seq(15,45,5),dat.own$own10, lwd=3, col='forestgreen', lty=3)
axis(1,at=seq(15,45,5),labels = c('15-19','20-24','25-29','30-34','35-39','40-44','45-49'),cex.axis=0.9)
axis(2,at=seq(0,0.14,by=0.02))
box()
legend('bottomleft', legend=c('unadjusted TFR 1.60','TFR adjusted by P/F 1.91', 'TFR estimated by OCM 1.78'),lwd=c(2,2,3),col=c('red','blue','forestgreen'), bty='n',lty=c(1,2,3))

################
## Figure 3 ####
################

## all sources and methods
windows(height = 6, width = 6)
plot(seq(15,45,5),dat.sus$obs05, type='l', lwd=2, col='red', ylim=lim_y, 
     xlab='Age group', ylab='ASFR',cex.main=0.95, lty=1, axes=F) 
lines(seq(15,45,5),dat.dhs$dhs06, lwd=2, col='blue', lty=2)
lines(seq(15,45,5),dat.own$own05, lwd=3, col='forestgreen', lty=3)
lines(seq(15,45,5),dat.obs$srg0010c, lwd=2, col='black', lty=4)
lines(seq(15,45,5),dat.obs$srg0010r, lwd=3, col='grey', lty=5)
axis(1,at=seq(15,45,5),labels = c('15-19','20-24','25-29','30-34','35-39','40-44','45-49'))
axis(2,at=seq(0,0.14,by=0.02))
box()
legend('bottomleft', legend=c('Datasus official TFR 1.99','PNDS TFR 1.80','OCM TFR 1.96','SRG census data TFR 1.76','SRG vital statistics data TFR 1.75'), 
       lwd=c(2,2,2,2,2),col=c('red','blue','forestgreen','black','grey'), bty='n', lty=c(1,2,3,4,5))
